# Supplementary material for: Fractionation and Chemical Characterization of Cell-Bound Biosurfactants Produced by a Novel Limosilactobacillus fermentum Strain via Cheese Whey Valorization
Source: Foods. 2025 Dec 17;14(24):4342. doi: 10.3390/foods14244342 (PMC12732783; doi:10.3390/foods14244342)
Supplement: Supplementary file 1 [file foods-14-04342-s001.zip]

Archive with 1 entries (1 files):
- foods-3981584-supplementary.pdf
